# Supplementary material for: ERCP combined with colonoscopy in the treatment of biliary-colonic fistula: case report and literature review
Source: Gastroenterol Rep (Oxf). 2023 Jan 25;11:goad001. doi: 10.1093/gastro/goad001 (PMC9972505; doi:10.1093/gastro/goad001)
Supplement: goad001_Supplementary_Data [file goad001_Supplementary_Data.zip]

Archive with 2 entries (1 files):
- goad001_Supplementary_Data/
- goad001_Supplementary_Data/video.mp4
